# Supplementary material for: Autotaxin and Lysophosphatidic Acid Circulating Levels Correlate with Body Mass Index in Obese Subjects with MASLD
Source: Int J Mol Sci. 2026 Mar 10;27(6):2548. doi: 10.3390/ijms27062548 (PMC13026522; doi:10.3390/ijms27062548)
Supplement: Supplementary file 1 [file ijms-27-02548-s001.zip]

Archive with 1 entries (1 files):
- Paper ATX-LPA-BMI Supplementary Filedocx.pdf
